# Supplementary material for: Proteomics on malignant pleural effusions reveals ERα loss in metastatic breast cancer associates with SGK1–NDRG1 deregulation
Source: Mol Oncol. 2023 Nov 2;18(1):156–69. doi: 10.1002/1878-0261.13540 (PMC10766196; doi:10.1002/1878-0261.13540)
Supplement: Supplementary file 5 — Table S1. Clinopathological data for all pleural effusion samples. For all three patient groups (ERα‐C (converted), ERα‐P (positive), ERα‐N (negative)), relevant pathological information, patient follow‐up and treatment history is provided. [file MOL2-18-156-s002.xlsx]

## Sheet: Supplementary Table 1
Supplementary Table 1: clinicopatholpogical features
patient code	Group	tumour cell percentage pleural fluid	ER% primary	ER_status_primary	PR_status_primary	HER2 status primary	ER% metastasis	ER status metastasis	PR status metastasis	HER2 status metastasis	systemic_Adjuvant_therapies	adjuvant endocrine treatment	treatment at time of pleural drainage	interval time from diagnosis to progression (days)	interval time from progression to pleural drainage (days)	ILC / IDC status
C1	ER_Conversion	> 90	>75	pos	pos	neg	0	neg	neg	neg	FAC (5 Fluorouracil, Adriamycin, and Cytoxan); Anastrazole	YES	none	2978	327	ILC
C10	ER_Conversion	> 90	75-100	pos	pos	NA	0	neg	NA	NA	Chemotherapy (not specified);Tamoxifen	YES	Capecitabine	2401	1631	IDC
C11	ER_Conversion	30-40	75-100	pos	pos	neg	0	neg	neg	neg	FEC (5 fluorouracil;epirubicine;cyclofosfamide);Tamoxifen;Exemestane	YES	none	2415	431	IDC
C12	ER_Conversion	40-50	pos	pos	pos	neg	0	neg	NA	NA	FEC (5 fluorouracil;epirubicine;cyclofosfamide); Tamoxifen	YES	Docetaxel	939	1514	IDC/ILC
C13	ER_Conversion	>90	75-100	pos	pos	neg	0	neg	NA	NA	FEC (5 fluorouracil;epirubicine;cyclofosfamide);Anastrazole	YES	none	1711	-7	IDC
C15	ER_Conversion	>90	pos	pos	pos	NA	0	neg	NA	NA	CMF (cyclophosphamide; methotrexate; fluorouracil)	NO	Capecitabine+bisphosphonate	7487	2604	IDC
C5	ER_Conversion	40	100	pos	pos	neg	0	pos	neg	neg	FEC (5 fluorouracil;epirubicine;cyclofosfamide); tamoxifen	YES	5 fluorouracil + Leucovorin	NA	NA	IDC
C6A	ER_Conversion	60	100	pos	pos	pos	0	neg	neg	NA	FEC (5 fluorouracil;epirubicine;cyclofosfamide)	yes	Vinorelbine + Trastuzumab	615	198	IDC
C6B	ER_Conversion	80	100	pos	pos	pos	0	neg	neg	NA	FEC (5 fluorouracil;epirubicine;cyclofosfamide)	yes	Carboplatin	615	241	IDC
C8	ER_Conversion	80	pos	pos	NA	neg	0	neg	neg	NA	tamoxifen	yes	Capecitabine	5965	2337	IDC
C9	ER_Conversion	90	95	pos	pos	neg	0	neg	neg	neg	adriamycine;cycloforfamide;taxotere;tamoxifen	yes	Paclitaxel	980	795	IDC
P50	ER_Conversion	50-60	pos	Pos	NA	NA	0	neg	NA	NA	FEC (5 fluorouracil;epirubicine;cyclofosfamide); tamoxifen	YES	Exemestane	8262	938	IDC
P37	ER_Conversion	50	75-100	pos	pos	neg	0	neg	NA	NA	FEC (5 fluorouracil;epirubicine;cyclofosfamide); Anastrazole	YES	none	1028	-30	ILC
P38	ER_Conversion	>90	75-100	pos	pos	neg	0	neg	NA	NA	FEC (5 fluorouracil;epirubicine;cyclofosfamide); Anastrazole	YES	none	NA	NA	IDC
P34	ER_Positive	> 90	L:75-100 / R> 90	pos	pos	NA	1-10	pos	pos	neg	FAC (5 Fluorouracil, Adriamycin, and Cytoxan); Anastrazole	YES	Letrozole	2907	796	ILC
P35	ER_Positive	40-50	75-100	pos	pos	neg	50-75	pos	pos	neg	NA	NA	none	1370	473	IDC
P36	ER_Positive	>90	75-100	pos	pos	pos	1-10	pos	NA	NA	Anastrazole;Trastuzumab	YES	none	896	-11	IDC
P39	ER_Positive	80	50	pos	pos	neg	75	pos	pos	neg	docetaxel; capecitabine; tamoxifen ; arimidex	YES	Vinorelbine	336	462	IDC
P40	ER_Positive	80	100	pos	pos	neg	100	pos	neg	neg	paclitaxel; tamoxifen	YES	letrozole	1075	0	IDC
P41	ER_Positive	60	100	pos	pos	neg	90	pos	pos	neg	tamoxifen	YES	none	5208	0	IDC
P42	ER_Positive	>80	90	pos	neg	neg	90	pos	neg	neg	taxol	NO	Eribuline	6728	628	IDC
P43	ER_Positive	70	100	pos	pos	neg	90	pos	pos	neg	tamoxifen	YES	tamoxifen	8063	1444	IDC
P44	ER_Positive	65	100	pos	pos	neg	100	pos	pos	neg	tamoxifen	YES	tamoxifen	19	901	IDC
P45A	ER_Positive	75	100	pos	pos	neg	20	pos	neg	neg	tamoxifen	YES	Adriamycin	6337	2514	IDC
P45B	ER_Positive	80	100	pos	pos	neg	40	pos	neg	neg	tamoxifen	YES	Paclitaxel	6337	2725	IDC
B47	ER_Positive	90	60	pos	pos	pos	40-50	pos	pos	neg	doxorubicin + cyclophosphamide;Docetaxel + Trastuzumab;Transtuzumab;Tamoxifen	YES	Fulvestrant	2023	1825	IDC
B48A	ER_Positive	> 90	pos	pos	NA	neg	25-50	pos	pos	neg	FEC (5 fluorouracil;epirubicine;cyclofosfamide)	NO	Letrozole	99	1511	IDC/ILC
B48B	ER_Positive	> 90	pos	pos	NA	neg	25-50	pos	pos	neg	FEC (5 fluorouracil;epirubicine;cyclofosfamide)	NO	none	99	1553	IDC/ILC
P51	ER_Positive	>90	pos	pos	pos	neg	70-80	pos	pos	neg	doxorubicin + cyclophosphamide; Paclitaxel; Tamoxifen	YES	Letrozole	1617	1936	IDC
N16A	ER_Negative	80	0	neg	neg	neg	0	neg	neg	neg	none	NO	none	1242	1330	IDC
N16B	ER_Negative	50	0	neg	neg	neg	0	neg	neg	neg	none	NO	Adriamycine	1242	1343	IDC
N18A	ER_Negative	60	0	neg	neg	neg	0	NA	NA	NA	taxol;adriamycin;cyclophosphamide	NO	Paclitaxel/Taxol	NA	NA	IDC
N18B	ER_Negative	80	0	neg	neg	neg	0	NA	NA	NA	taxol;adriamycin;cyclophosphamide	NO	Paclitaxel/Taxol	NA	NA	IDC
N20A	ER_Negative	60-70	0	neg	neg	neg	0	neg	neg	neg	Chemo (not specified)	NO	Doxorubicin	491	343	IDC
N20B	ER_Negative	80	0	neg	neg	neg	0	neg	neg	neg	Chemo (not specified)	NO	Nivolumab	491	359	IDC
N22	ER_Negative	60	0	neg	neg	neg	0	NA	NA	NA	no	NO	Carboplatin + Gemcitabine	2847	2951	IDC/ILC
N23A	ER_Negative	90	0	neg	neg	neg	0	NA	NA	NA	Chemo (not specified)	NO	Nivolumab	1368	57	IDC/ILC
N23B	ER_Negative	90	0	neg	neg	neg	0	NA	NA	NA	Chemo (not specified)	NO	Nivolumab	1368	57	IDC/ILC
N23C	ER_Negative	90	0	neg	neg	neg	0	NA	NA	NA	Chemo (not specified)	NO	Nivolumab	1368	68	IDC/ILC
N23D	ER_Negative	60-70	0	neg	neg	neg	0	NA	NA	NA	Chemo (not specified)	NO	Nivolumab	1368	75	IDC/ILC
N23E	ER_Negative	60-70	0	neg	neg	neg	0	NA	NA	NA	Chemo (not specified)	NO	Nivolumab	1368	89	IDC/ILC
N28	ER_Negative	90	0	neg	neg	neg	0	NA	NA	NA	no	No	Capecitabine	1674	708	IDC
N29	ER_Negative	>90	0	neg	neg	neg	0	neg	neg	neg	NA	NO	Vinorelbine	332	151	IDC
N30	ER_Negative	40-50	0	neg	neg	pos	0	neg	NA	NA	NA	NO	none	595	84	IDC
N31	ER_Negative	>90	0	neg	neg	neg	0	neg	neg	pos	FEC (5 fluorouracil;epirubicine;cyclofosfamide);Trastuzumab	NO	Trastuzumab-emtansine	261	514	IDC
N32	ER_Negative	>90	0	neg	neg	neg	0	neg	NA	NA	NA	NO	none	24	0	IDC
N33	ER_Negative	>90	0	neg	neg	pos	0	neg	NA	NA	NA	NA	Capecitabine	362	101	IDC
only_IHC_1				pos	pos	neg	NA	pos	neg	neg	tamoxifen	YES	Vinorelbine	4457	2277	ILC
only_IHC_2				pos	pos	neg	NA	pos	neg	neg	tamoxifen	YES	Vinorelbine	6337	2733	IDC
