# Supplementary material for: Proteomics on malignant pleural effusions reveals ERα loss in metastatic breast cancer associates with SGK1–NDRG1 deregulation
Source: Mol Oncol. 2023 Nov 2;18(1):156–69. doi: 10.1002/1878-0261.13540 (PMC10766196; doi:10.1002/1878-0261.13540)
Supplement: Supplementary file 6 — Table S2. Proteomics data. Missing‐forest imputated data on all proteomics samples (noncentred) used in this study, for ERα‐C (converted), ERα‐P (positive) and ERα‐N (negative) pleural effusions. [file MOL2-18-156-s006.csv]

	RBM47	UBA6	ESYT2	SHOT1	ILVBL	NBAS	CC162	VWA8	CNOT1	CE051	ZN316	SMHD1	ZSWM8	ADAS	PDLI1	BACH	MYO1C	SNP23	AIP	SMAP	RB27B	AP3B1	PSD11	PSD12	ATOX1	PGRC1	SPT5H	CLIC1	EIF3F	ODPX	WASL	IPO5	DNM1L	RTCA	PSDE	BIN1	IMA4	PESC	NOP56	DDX3X	RNT2	IMA3	PDXK	ARI1A	UBFD1	COPE	AP3D1	CCS	STX16
C1	1.449418325	0.772109469	0.669458497	1.03490563	-1.100925065	-1.841121962	8.93130135	0.655322315	-1.409007192	1.123276269	-1.148128412	-2.38573432148	0.176368425	-6.411602296	-1.348812036	1.589244316	-0.367085478	3.473782053	-1.38151894	1.782241048	1.010503767	0.316248035	2.032393805	2.315273109	4.202226518	0.367791748	-0.94111131	4.083465391	2.443744407	1.213360843	-0.310169424	-0.11908553	0.547128206	-1.045583339	2.262460647	-4.24896177	-0.166529274	-0.272024673	0.272824268	5.333469164	-3.08414435965	1.844448384	1.544972271	-1.944164491	3.924154534	2.111539182	-1.308425245	-1.121270906	-1.308132921
C5	-0.960359669	0.649684812	-0.621704345	1.696627549	-1.716907537	-3.324892701	9.555488274	-4.573014345	-0.914386444	2.017915487	-2.939602194	-0.683657951	-1.176530185	0.332531451	1.214137021	-1.328073805	-0.280719598	1.97770389	2.49950237	1.990194173	-4.070390041	1.339455248	1.256548753	1.569324744	1.667506597	0.73498702043	-1.61237185	3.415794547	2.141165954	-4.065120192	-1.050290907	1.661103353	1.170386988	0.942238488	2.47929418	2.607558752	-0.989057965	0.642302102	1.112731756	3.696074603	-4.526701847	0.566650368	1.452166143	-1.783587245	1.148896147	2.322591175	-0.30291123	2.898077491	-0.757488081
C6A	-4.334975346	1.324385679	-0.766391091	0.667544727	-0.333680581	-2.197767054	9.693941353	-6.340154169	-1.841381895	3.1390624	-1.662256975	-2.940795642	0.966362765	-3.215222293	2.096051888	0.637552475	0.714967285	2.074982483	1.351260237	1.819169102	0.835829241	0.887810847	2.297425827	1.611190863	2.496601174	1.620305085	-1.903947702	3.633814844	0.829141444	-0.449890768	-0.318749717	0.603374835	0.904109037	-2.040695356	2.461565757	-1.64443457	-1.087285195	1.22935681	-1.784687942	3.008617754	-5.98413406	0.879770595	2.490533606	-2.614664616	2.212586029	3.99259121	-0.998596727	2.553646855	0.966664809
C6B	-0.532000757	-0.189732571	-0.676205638	-0.202759123	-1.102368986	-4.355751361	9.633362677	-5.084065475	-2.337688701	2.857168501	-1.535636791	-0.817578024	0.882856237	0.396170094	-1.797317095	-2.360731084	-2.570849237	1.39245121	1.889578801	1.768126978	-1.073986508	0.982655102	0.804750246	1.419507448	2.701522071	0.278588716	-1.623005139	3.766283548	1.258516871	-2.69056554213	-1.688609252	-0.483323075	1.060647039	-0.728447341	2.457071654	1.983589739	0.031597335	0.875814062	-1.783459156	2.178802698	-3.459993123	0.723384468	1.977832291	-2.49874284	1.180020492	2.186478269	-2.60861484	2.64784885	-1.800768333
C8	1.113593232	-0.503975651	1.947374848	-0.70931678	2.291252477	-4.03806754	7.782987892	-3.566920816	-0.514069741	2.888830563	-0.904600455	-1.225457759	1.064571617	-3.336633321	1.833228862	0.734787308	-1.511920463	1.71593692	0.82105553	2.157381588	0.485574366	0.185860175	1.894515905	2.375550715	2.741909621	0.710199154	-0.813165537	2.817328675	3.219745141	-1.399415752	1.478421858	2.58188641	2.167152041	1.04454845	2.358449298	-4.005860324	1.384049312	2.520375137	0.600438547	5.324392245	-4.072996866	0.191287686	2.494020351	-2.803026138	2.671522959	3.39426271	-1.978927077	2.821723522	0.330623486
C9	-4.640220836	-3.105928598	3.663929025	2.758072022	2.752438475	-5.593676355	1.914437157	-3.19554119914	-1.696508295	1.837464899	-2.506437355	-1.642536198	-1.165421542	-1.19061671	5.068852527	3.275698793	0.554645843	-2.445029469	-0.290731559	0.024445736	0.687500882	-1.648086322	2.066274487	2.203221545	1.418746111	1.754366461	-0.722001418	2.931921458	2.737836051	-0.252415737	1.40636165	0.693089766	3.23279654	0.976611322	2.257122687	-4.682064704	-5.106271195	1.969003639	-0.208263314	3.844337959	-0.859792218	-1.389100674	1.861137506	-2.514963796	1.984854914	1.64860655	-2.50529277	1.724364661	0.97463115
C10	-2.90520031	-0.367093781	-1.461237832	0.813089256	2.354931035	-1.776199477	9.969013683	-2.523158763	-4.151330334	4.284688497	0.429828135	0.606104222	1.903521067	2.314085951	-0.583518282	0.24451378843	1.724614877	-1.584210932	-0.259513001	2.973170663	-3.241098202	-0.858198255	-2.32061307	-1.499449761	1.46062901706	2.574473425	0.271515539	4.642903417	-3.776820044	-1.9666114794	2.844895407	-0.575216042	-0.20922049	-2.608601522	1.920155895	-0.39643677931	-1.05145377	1.040090769	-1.661926919	-1.781247079	-1.698192766	2.670407364	1.414067184	-1.973024786	3.62348804062	4.996748259	-1.724938004	3.526962484	0.010309624
C11	-1.723471849	0.076536587	-0.694783352	0.922390232	-1.580880896	-3.257605201	8.860431225	-4.06246833469	-2.881017355	2.846979423	-2.283695123	-2.53645353	-0.371513116	1.319138256	-2.615197951	-0.95768312155	-1.686983576	0.775677802	0.046879808	1.729375652	-1.12720032877	-0.969560043	-1.642309273	0.198711112	2.187527435	0.675871698	-1.023569547	4.355821086	-1.901129161	-2.81014973441	-1.04585264537	-1.430503561	-0.693853751	-1.22511091992	0.489952487	2.997187886	-0.976553251	-0.357175325	-1.012287928	1.292708168	-1.693664653	1.244012253	1.096130202	-1.949731101	1.810067119	2.6363243	-2.93402361	1.311755257	0.03966012
C12	-1.88192741297	0.226073584	-0.373281835	1.040911605	-1.495212154	-2.234720815	8.155770161	-3.86107648	-3.859706641	2.636128968	-2.03764613434	-0.900334077	0.054713798	2.002844624	-1.85384186	-1.778390989	-1.596386513	-0.255419852	1.13387777	0.93895582	-2.443330479	0.338698764	-0.515758941	0.311924972	2.070821519	0.090033974	-1.635502209	4.678576299	0.028385191	-2.800857794	-1.17534100112	-0.113671874	0.563455068	-0.55312205682	1.061983923	2.689505318	0.131488032	0.406711244	-0.979683975	2.485166333	-1.040649679	1.339891033	2.237440139	-1.908403508	1.01221976	2.423907091	-2.579380215	2.04538106032	0.390174632
C13	-2.797510445	1.242235274	0.935000494	1.701385348	0.542935701	-3.706788415	7.494379631	-5.939405125	-2.32881794	1.925811788	-1.417635083	-2.33637182012	-3.002377522	0.157863054	2.642592927	1.922147942	0.716425879	0.758526026	2.161638297	1.628356237	1.912869636	0.844106507	0.98074624	0.728533582	4.117195654	2.67487538	-1.969168816	4.069270059	2.530630065	-0.594131177	-0.66704313	-0.779038798	0.018909733	1.84990829	1.85806812	0.168271549	-5.306254853	1.237793434	-0.563822868	2.904236038	-1.353821982	0.201334387	1.418787884	-2.742249275	1.624698829	2.996240735	-1.706551332	3.074705284	-0.387325134
C15	-1.320365484	-1.831683609	2.563626259	-1.108806163	2.956070144	-1.65285897	7.994309376	0.851591732	-3.513479772	2.039634317	-1.338560527	-3.65624784	-2.905245051	2.996348486	-0.690490058	-0.177781849	2.120930729	1.074722179	0.254519377	1.003435239	3.127538757	-0.183412697	-0.292736158	1.295729166	2.097939078	1.341146435	-0.745351028	3.132320176	0.977671565	-2.56625604	-0.968916213	-0.64510568	0.971915578	-2.649455076	1.932560929	-1.28030740418	0.194897755	0.079825508	0.335383097	2.061830722	-5.502086879	1.286786304	2.575562681	-4.412293236	2.572058615	3.379004993	-2.943889257	2.397455048	0.065463548
N16A	-2.590910968	1.263517879	2.488085299	1.252978147	1.364898001	-5.105833445	5.911832485	-4.686805377	0.895508419	2.440975818	-0.827525706	-1.079957767	0.073413893	-6.785059089	0.927913268	2.894357372	0.648612769	0.360720795	2.735792162	1.521397055	3.444691661	0.475262689	2.263520966	2.501137724	1.907275422	4.251299199	-0.450982392	2.168540175	2.45573278	-1.53191234	1.319653446	1.920899371	0.137843372	-2.314413423	2.332732044	-5.379455478	-2.578263591	1.802081276	0.851712526	4.100065812	-3.213905801	0.161191183	1.554092975	-0.473387582	1.60491377	2.150895692	-2.135527378	1.279522648	0.70636989
N16B	-3.556329886	1.19909537	1.855314789	1.151809175	-0.415449929	-5.06323493	7.066286418	-3.9543884579	-0.922215431	3.32168937	0.14291	-2.331602162	0.740611406	-4.699449931	0.315117037	1.194127774	0.576137255	0.511022265	2.428916664	1.586418077	2.775915586	-2.056395984	2.668628645	2.147064825	2.460490388	2.900425728	0.050004078	3.03970705	-0.741226936	-1.823595428	1.81140442	0.153148791	-0.643127033	-1.23454550598	1.699540009	-1.938242044	-4.296602593	2.07547339	0.86054864	3.211929207	-5.210152616	-0.416856849	1.373155642	-1.048072929	2.745968146	2.072457593	-2.19209479	0.402550001	1.252915735
N18A	-1.994839371	-2.327542049	0.66100461	0.820888096	0.52809392	-3.966341784	7.794982668	-3.869487372	-2.470626426	3.623292765	0.00151833	-0.334965413	1.13973099	-0.783924983	-5.042774401	0.886826082	-0.937890032	-0.433491636	-0.23721859	2.97038182	-4.14845796	-3.452817251	-0.492944913	0.24582347	1.450451669	2.746126676	0.837963846	3.173283879	-2.039660463	-2.09138124	0.135226578	0.458919865	0.86607794	-1.27839865244	1.736542059	-1.704092573	-0.871598648	1.421679337	1.56238386	-0.011464633	-4.020335909	0.572817316	1.768043045	-0.641148955	3.196272468	3.466709998	-1.827676134	2.932325802	-0.16566908982
N18B	-2.21511028242	-2.550562288	0.861942907	-0.780058647	-3.601953147	-3.59853322998	6.631388216	-3.73142120759	-2.616217443	2.404106215	-1.4349087	-1.486812437	0.335043743	-2.894784307	-1.434242464	3.841145272	-0.846911164	-0.379509497	0.600163832	2.150389196	-1.06581344652	-3.012579438	1.909938347	1.059066713	-0.284676197	0.430519748	-2.003123125	3.097909129	2.574124006	-1.453803639	0.083984668	2.015465572	-0.302118567	-0.336829588	1.64317534	-0.06400473	-1.126256916	2.452687446	-0.569506643	0.010394205	-1.129963156	-2.072389064	-0.778716825	-2.025815798	2.20476513892	1.084689519	-3.572517889	3.789170417	-0.91463063
N20A	-4.891132143	-0.85902837	2.016606865	-0.170721156	-1.018509184	-4.021259181	6.224002805	-5.783805103	-2.380501187	1.56012239317	-2.638243468	-1.783423525	-0.300669437	-3.03621968	-2.889933038	1.816488706	1.644590609	-0.595043281	-2.405980294	1.088680106	-5.286059599	-0.275308768	2.073115041	1.632687693	1.937770195	2.927559245	2.014062088	3.642733287	2.653880511	0.139923122	1.588440321	1.167485454	2.220677071	0.640480176	2.55562067	-4.497060645	0.079565516	2.929371482	1.708166964	4.179441046	-3.446258306	-1.414401828	1.847853802	-1.634491772	1.166216651	2.491309284	-1.046289234	2.106715427	-1.225913267
N20B	-4.236264421	-1.328278085	2.209861084	-0.069020191	-2.363992239	-3.561751982	6.705769843	-5.096362311	-2.540378811	0.693974295	-2.03618786	-1.498084561	-0.438599809	-2.566723715	-1.620050329	2.311714981	1.461283511	-2.282149879	1.177634385	1.387658263	-1.56966042306	-2.017208071	1.96292132	1.606192782	1.848574859	3.869522961	1.497752132	3.146047673	2.654689738	-0.006239371	1.306589271	1.478104011	2.398897351	1.141824571	2.632972605	-3.05771230311	-0.551612841	2.921750393	1.541380419	4.208017201	-2.636977752	-1.085310077	2.08312789	-1.346069193	0.983019925	2.277884497	-3.214451256	2.239531406	-1.73861805
N22	-0.688706533	-2.078806956	0.754379751	1.036418722	-1.738536012	-3.5462988	8.142430829	-3.989260699	-1.514693451	2.511241958	-1.07756382	-4.545417708	-1.246534473	1.245250315	-3.009005771	2.544863181	-1.267768022	-0.348604814	0.354503617	2.410286728	1.434420616	-0.983708596	1.234775934	2.054342899	4.339505589	0.10504471	-1.501327687	2.741324302	1.751520806	0.0164128	0.814605079	1.894871335	2.280653724	-2.036872048	2.770085837	-2.62759786	-3.386250417	2.026547574	1.01883794	2.393421055	-3.867661493	-0.11178813	2.340856431	-3.177327801	2.367715347	3.403348504	-1.713883266	2.850413497	-0.318702181
N23A	-0.441185727	-2.055384805	-0.93084479111	1.629978269	-1.06270245428	-1.996538536	10.51097127	-4.93599149	-3.006495144	3.32924788227	-0.239306606	-3.296213945	1.627864179	0.300628752	0.505945071	-0.350718487	-1.427271883	1.983648204	0.07508168093	3.562059216	-0.112007295	-0.719370082	-1.07456059	0.629252748	4.06805337	2.128377696	-1.124183809	4.077485548	-2.728569464	-1.006085427	-0.005782185	-0.363386098	0.067634169	-2.222645485	1.390971249	1.474470081	-1.169874602	0.40464928711	-1.201593543	-0.736986599	-2.15365462375	1.443846193	0.664145985	-2.397170815	4.232619285	1.902181838	0.079816368	2.42782125731	-0.1734228251
N23B	-0.868979921	-2.3333316	-1.258066529	1.042434878	-0.49298452595	-2.696879366	11.35547085	-3.33550617961	-1.789482591	3.3421226209	0.12814920948	-2.27806874725	2.037638078	0.261566896	-0.306873008	0.200772899	-2.033738971	-0.319063361	0.0387534501	3.717349428	0.029927467	-0.532913333	-0.926214025	-1.190690797	2.81314893244	1.96926131167	-1.19685007522	0.798634279	-0.862086597	-1.52996989	1.02163823307	-0.670773095	0.259431611	-1.9129684	1.88769363732	2.222937766	-1.488507629	0.41325199318	0.166136972	-0.35935370519	-0.303151413	-0.654346621	0.49891368999	-2.021494914	3.52709591471	3.17948837	0.553876236	2.38754899189	-0.33156012251
N23C	0.389282868	-1.063477255	-2.131245521	1.339514077	-1.007484526	-2.364467887	9.624581304	-3.523439143	-2.68725547	3.39651535022	0.276912079	-3.582768236	0.943888907	1.126334159	-0.075014429	0.92351809	-1.362975426	2.284309786	-0.00946484761	3.310556373	2.444539734	-0.33193651	-0.598152842	0.865560713	3.91728134	2.265041319	-0.404533264	3.963577381	-1.232305731	-1.288793527	0.94667861	-0.385150255	0.646794413	-1.18235615	2.25828507	2.410524599	-1.47421	0.43726276917	0.005890145	-1.29841927	-2.966439583	1.586634983	1.335213448	-2.316053192	3.439546547	1.391036445	-0.69485339	2.47750132751	-0.02056493736
N23D	-2.218534134	-1.083765996	-0.856126541789999	0.701250199	-2.901278772	-2.401111155	9.414350207	-4.776239478	-2.597211383	3.31496711348	0.038251282	-2.649057123	1.106970748	-0.136453398	0.003037018	0.02155087189	-1.139895354	0.748259376	-0.00018657398000002	3.380460841	0.097157541	-0.650602562	-1.731391856	0.541405271	3.725049345	1.184052223	-0.097158197	3.546544425	-3.666870169	-1.177031971	0.313199405	-1.142869013	-0.384263892	-2.344671296	0.606127346	1.91609716	-1.232725848	0.320330361	0.478812449	-1.949378818	-1.832525033	1.313293398	0.391260572	-2.518071478	3.762304316	2.23216799	-0.726854394	2.48378446496	-0.05579986938
N23E	0.018289449	-2.236155221	-1.03808665221	1.198443081	-1.853452267	-3.151781097	10.01479435	-3.95324605029	-2.100255675	3.46243272866	0.045146515	-2.993053099	0.872805103	0.087764568	0.418873921	-0.232589983	-1.709120025	1.29343189	-0.0375822754399999	3.443899446	0.751654093	-0.724183041	-1.143026525	0.068778559	3.830238977	1.372432688	-1.708014424	4.274373583	-1.565378004	-1.519347157	0.46340701864	-0.677354649	0.476888775	-1.83334201133	1.458184811	1.889764538	-1.813361293	0.38402329261	-1.337155514	-0.881765187	-1.716884501	1.956788199	0.070843099	-2.488747323	3.958242921	2.43467097	0.040010957	2.57937684629	-0.22297817362
N28	-5.604052129	-1.422258088	3.012799321	0.152637376	-0.654232733	-4.606869185	7.551127612	-2.812839247	-2.078702859	3.309210659	-0.562925867	-0.238922188	-0.205611071	1.046646329	1.126685988	1.660056544	0.215725165	-1.132201513	0.000533056	2.083800347	-1.488168075	0.647971558	2.129477803	2.612013571	3.728976513	1.101159305	0.182217568	3.080217014	2.434714805	0.041107604	1.242328279	1.026941953	2.714368751	1.825749581	3.022805177	2.053154638	0.751923828	2.229718727	0.265188645	4.924428755	-6.617992542	0.544455403	2.802736531	-4.615251699	1.811142977	3.062031945	-1.465162396	2.918021889	-0.25588033
N29	-1.266754084	0.607298903	3.193162377	-0.705196193	0.377038401	-0.760979157	5.565946523	-0.702016551	-4.050591651	1.087387318	-2.13888814	0.750452538	-1.056723199	1.906577334	0.576768554	-1.059674603	1.172808118	-2.133565697	1.052178523	-0.113047929	-1.931199356	-2.865624287	1.311121926	1.572992385	-0.55341474	4.616862797	-1.862018224	1.956808186	1.537194247	1.611811414	-0.230313416	2.080743214	1.641386247	-0.544224441	1.703259402	-1.94316195806	1.423245205	2.468893981	2.744478666	3.635213378	-0.541121405	0.458004427	1.024745534	-2.264417731	0.628822823	2.128851383	-3.860097935	1.859808086	-3.157507412
N30	-2.493127173	-0.298619193	-1.564274416	0.764059714	-1.599082845	-2.689656379	8.936856951	-4.141733854	-2.56281395	2.909367773	-1.24729465535	-0.932094303	0.138005785	0.473673599	-2.129802659	-0.937617249	-1.20337216	0.903777059	-0.493511449	2.375154733	-1.324941664	0.596013242	-1.674812324	0.644732805	2.812982059	1.245785998	-0.411201823	4.246915945	-0.63033257	-2.713641036	-1.597109064	0.080207814	0.347322113	-0.72677236	0.977924636	2.659816999	-1.287742521	0.591762822	-0.685405992	2.170045375	-3.763602151	1.085258219	2.073625948	-1.886155608	2.616941407	2.854464124	-3.003391951	2.081136047	-1.058248538
N31	-1.010936685	-3.24275301	1.133517877	-2.08874074	1.23081983	-2.837553141	8.093983875	-4.880117366	-3.509992653	2.466801241	-0.516870265	-1.490968175	-0.904436973	1.239031463	2.661798975	1.338475788	1.352721628	-0.892465566	-0.202486958	1.95385801	-1.574787427	0.293738077	0.74075144	1.124932062	3.801510512	3.26353891	-0.775210535	4.001654428	-0.569365574	-0.71560072	-2.366758322	-1.663689242	1.167163163	-0.303150548	2.245256105	0.169526382	-1.280110313	1.885304856	-1.65057998	3.013727937	-2.599058537	1.904248277	2.388636601	-2.547079642	2.1869071	3.580653665	-2.458902016	2.283739244	1.51197358
N32	-1.579713845	-2.790255704	-0.566878588	0.320734932	1.014772684	-2.963464856	9.176020349	-3.44051635908	-4.284920806	4.13932377	0.16589616	-3.887945254	0.17234645	1.385517642	-1.095879986	0.932888243	-1.000052463	1.759498502	0.013903188	2.127909402	-0.129255738	-1.790522941	-2.107142452	0.020005159	2.43786917027	3.957996883	-0.756742327	2.433431686	-3.430680737	-2.201598669	1.361777394	-1.863399705	-0.324239858	-2.277403395	1.750261452	-0.852990808	-2.696635032	0.053237716	-2.219699461	-0.37998165311	-4.412763411	0.364408935	-0.768847654	-2.944211963	3.37302667466	4.565320229	-3.829568518	2.59054145076	0.845413512
N33	-2.322369502	-3.063305802	2.663724624	1.841374457	0.230728363	-3.8098817	7.95042589	-2.29351067	-2.752622595	-0.797023618	-0.862969583	-2.132580183	0.522662514	-2.45543074	0.570440743	2.704289494	2.224444236	-2.186817881	1.074155886	0.914491653	-0.454285408	-1.714256984	1.11045024	1.667091232	1.846039294	2.384752559	-0.063719759	3.608968829	1.780850652	-0.388249502	-1.870687343	0.262233554	1.379673914	-1.284453477	2.197057965	-3.989670427	0.802497377	3.301862195	1.326277158	3.818316943	-4.078732538	2.225863539	2.952313653	-0.333850781	2.299592095	2.85250029	-4.594707377	1.772639085	0.182934032
P34	-3.86225596	-1.21602775	0.242336099	-0.996668679	-0.091223136	-2.856301573	2.669411304	-0.604662548	-0.456144588	2.709249527	-1.48467879438	-2.047368606	-3.217167832	-6.480268247	1.99747477	2.310655786	-0.122913557	1.365776701	2.156148284	2.612371656	-1.09731319	0.815489595	1.905553616	1.5321077	1.596485556	0.820320474	0.051263485	2.448598377	2.840227042	-0.400570924	-0.121478574	2.279932322	1.524191125	-2.627011912	2.31021421	-2.92071887508	-0.323809806	3.307289634	1.88250659	4.313044536	-3.544450978	-0.701276292	0.118726706	-0.357714662	2.526385348	2.55601328	-3.264459592	0.127927031	-1.615919738
P35	-1.874474429	-0.351234471	-1.045834592	0.888198449	-1.628852566	-3.488888292	9.566807717	-4.989329552	-3.120701421	3.489233232	-2.579086227	-0.815294261	-1.196825847	1.53519943	-2.124512313	-0.62356909012	-1.685192333	2.024821666	-0.03057306	1.895979981	0.636324814	-0.898598776	-0.179089603	0.479280299	1.692236237	0.543192804	-1.921239096	4.561605611	-0.676468385	-3.501484935	-0.984692521	-0.198733212	0.208313052	-0.865781974	1.2337073	2.864636884	-1.155121554	0.69237898	-0.208255412	1.767331281	-3.106330218	0.480110424	1.849162809	-3.011800915	1.835750476	2.085313949	-4.396371864	1.657951314	-0.331272614
P36	0.109328999	-1.298543075	1.785162864	0.102256441	3.881230145	-1.669085222	7.946230439	-4.055830466	-1.758958256	2.809549081	-0.959876479	-0.537945429	-2.431872653	0.384056348	3.089274208	0.026421811	1.825687775	0.033532998	2.030219944	1.810732516	-0.473287103	0.284529767	1.439657901	2.110450242	2.845833564	-0.163190917	-2.51048057	4.215253975	1.045536479	-0.823459507	0.072012938	1.132593803	1.450857823	0.370753412	2.335113899	-0.484393336	-0.028259393	2.006163185	2.005812924	2.230081681	-5.833792439	1.009158795	1.961083514	-5.990612906	2.132388659	2.771484832	-1.652108297	2.602808998	0.730091674
P37	-4.264793684	-0.885234271	-0.555374622	1.1609591	-2.474893818	-3.004783181	10.15615915	-2.050084364	-3.072087453	2.91935295605	-1.990350244	-1.145421005	0.851949149	0.605998504	-1.120230187	-1.025655538	-2.068398037	2.07714531	2.388661179	3.022835476	-0.003204331	-1.761476071	0.504048512	0.048638513	3.180085492	-1.323320239	-1.075364694	4.555708057	-0.181963808	-0.670023429	-0.40697639986	0.142099791	-0.405056914	-2.407937651	1.920717978	2.460876398	-0.185370948	0.132933565	-0.592342037	1.479988015	-2.258868589	1.025237384	-1.571155273	-2.012498976	2.994080682	1.642614075	-3.864877817	2.750174199	-1.150918057
P38	0.421667907	-1.747646693	-1.457731924	-1.371169032	0.601994114	-3.580874295	7.207676841	-3.659326844	-3.286636781	3.262924911	0.669973855	-0.885400387	-1.280782524	3.241756058	0.808330764	0.41512449	-1.799006642	0.146075286	0.03902511169	2.274030246	0.861990316	-3.036498788	-3.402160313	-0.248985238	1.76320385738	3.011048667	-0.316186445	4.320962519	-2.116767032	-2.141655943	1.697228004	-0.04596956	0.414290191	-1.305249689	2.588104009	-0.844071754	0.012945219	0.995871339	0.842287858	-0.281868612	-2.064475745	2.70297799	-0.02749509	-3.467739115	3.656841109	3.416601853	-2.904541704	1.337862533	-0.59935893
P39	-3.285534075	0.554697817	0.070076327	1.098212047	1.244206117	-3.807611249	8.752642264	-2.796884424	-3.086301526	3.311154516	0.367771851	-1.548337383	-0.367300857	-1.240340151	1.265486783	-0.432464719	0.876275593	0.845267618	-0.561319385	2.589955059	-2.162136675	-2.507285574	-3.045504205	0.978729158	1.33111263607	2.741431068	-2.56328026	4.221800508	-1.478453361	-0.648896751	1.904702968	0.284258385	-0.227014394	-1.975732014	4.239530422	-0.488642116	-1.033153193	0.303617231	0.065920674	-0.053474167	-1.698947442	1.506789289	0.5608366	-3.175048222	3.847453522	4.606807521	-0.855963623	2.060335712	0.564278837
P40	-3.535866295	-1.354220677	1.964543775	-2.648395144	1.496202492	-4.603800151	5.74560559	-6.351281309	0.70563742	3.071859139	-1.143016709	-3.584453459	-0.892777327	-2.985413426	-5.154495278	1.004960733	0.887185511	-0.877864825	2.067121384	0.98056426	1.959433168	0.78908618	1.949262614	2.038298512	3.968019771	3.722641238	-0.055810376	3.743376995	2.075082214	-2.199269573	1.482415478	2.617107458	2.564843024	1.457776394	2.496537071	-5.291947079	-3.422756734	1.266741743	0.817275225	4.015435902	-2.947290672	-0.429701026	1.274144056	-3.217414509	2.446087947	2.290572816	-0.862483142	1.828981825	-0.080917455
P41	-2.09776844744	-0.168661093	-0.830810618	0.631455535	-0.673716783	-5.714860981	8.838362008	-3.119360241	-2.705462251	5.419956944	0.597662645	-1.598142147	-0.239158979	1.756156871	-0.362885595	-0.641230003	-1.105583873	1.442237104	-0.422607802	3.731738589	-1.445438631	-2.12551269193	-3.510963512	-0.19161144	-0.177068645	2.539818707	-1.205849793	4.370543763	-1.631765509	-2.28678654913	1.861368951	-1.031760874	0.488025223	-1.293650951	3.19692071	0.924238571	-2.264449935	-0.647349638	-0.618557989	-1.24930938	-1.978401586	1.303073305	0.411688966	-3.057574609	4.305767699	4.776231078	-1.301117691	3.70452512	-0.323632704
P42	-2.82180133195	-0.621611051	2.250492944	-0.475988532	2.641729853	-3.398003672	6.27161365	-1.46840676	-1.818455366	1.39984674	-1.352432525	-2.108027296	-3.693038291	-3.909682376	2.091983037	4.670587756	1.478743247	-0.234462903	3.277693574	1.072747153	2.60557328	0.949302733	2.506767269	2.525293585	3.37025953	1.467082265	-1.748113816	4.271406356	1.907888022	-0.030762121	-0.125893012	1.708007522	0.971035137	2.297725229	2.831363522	-3.194294285	-0.629553578	1.835008878	-0.164503021	2.821750821	0.587575012	0.332612009	0.833213723	-7.604387426	1.788844164	2.07889867	-0.079923838	1.813879638	3.205674726
P43	-4.1394125	-1.158844382	-0.096988712	0.248335209	-2.244862042	-4.748252968	9.249980531	-5.367443308	-2.464422503	2.136754396	-3.121021885	-3.118367783	-0.973774019	1.166677998	0.278525108	-0.327846847	-2.695188126	1.125465351	1.213037422	1.989189876	1.50453906	0.126734615	0.626839643	1.907415703	0.003940826	-0.627360137	-4.1617068	3.944457028	1.816081177	-2.46325322232	-0.97983355903	0.234842249	0.728309378	0.248397418	2.22891879	1.165069536	-0.24916523	-0.030934924	-1.193891989	2.812534767	-3.724861481	1.139868822	2.124700483	-4.214239337	1.5895784141	1.332708472	-1.453617535	0.730415797	-0.998636273
P44	-3.078634502	-1.16032993	2.182355044	1.60883937	-1.140410793	-3.641961138	6.602407229	-2.251064984	-0.895159937	1.324426754	-1.51641049733	0.164447668	-1.310412797	-1.069088392	-0.746309423	2.50805053	-1.061617214	-2.971697258	2.683683414	1.248726713	2.226541103	0.625016463	1.57500591	2.517926394	2.402656234	-0.479253849	-1.493291666	3.630888368	2.524208283	-3.006223047	-0.023829333	1.605035293	2.956207495	2.267087683	2.753314511	-0.281256463	-0.252061359	2.245264998	0.57435183	3.971409981	-5.850385831	0.80015445	3.077651989	-3.0973443991	2.550809461	3.340727445	-3.302488438	3.097546356	0.450820254
P45A	-1.971636866	-1.106729268	-0.681468627	1.326088642	3.461293912	-3.977161734	8.973298766	-2.38868913	-3.43863639	5.99150939	1.495522625	-2.08335220553	0.15860372811	0.92784131	0.335877404	-0.660796774	-1.825846586	0.443718781	-0.123103514	2.630825398	-2.386543759	-1.4855344385	-3.220325875	-0.410858458	1.93933305198	3.075784823	-4.300569044	4.163880351	-1.428214581	-4.357908768	4.034692524	-0.265576634	0.511215339	-1.503879525	2.123758939	-0.908854449	-3.573848322	0.31262061288	-1.874553564	-0.692808533	-1.708756212	0.818672653	1.756186151	-4.16098629	4.172365808	5.47916665	-1.369684062	3.521737793	-0.493990266
P45B	-2.571568905	-0.811675097	-0.012644718	1.631076145	3.42711437	-3.886846407	6.176811512	-2.533570871	-3.881651458	5.717142621	-0.016799001	-1.87318121969	0.031989215	-0.253075704	1.078270042	-0.094712886	-0.63398204915	0.747972233	-0.775815041	3.397403307	-1.144873337	-3.836128625	-3.424936648	0.794803786	-0.24639288	3.131104442	-0.983957845	2.43150635	-1.734070425	-2.076447582	4.263432064	-0.54291835	0.187317409	-1.837603558	2.214883594	-1.784192025	-1.472594842	-0.384280303	0.333235624	-0.073574606	-2.20113942784	0.975558562	0.307249487	-2.987157578	3.895270895	4.697108711	-2.314107078	3.113327571	-0.858871928
B47	-2.14161685344	-0.930507837	-0.20014465	0.782679416	-2.320442256	-3.744664678	8.756618413	-3.401880774	-1.932838688	3.007813784	-0.239001337	-2.804459558	-0.705097774	-1.834450486	-0.869963317	0.26104697342	-2.090912946	-0.880554655	1.028672752	2.53419384	-5.581286041	-1.164199793	0.179105778	-0.930416496	3.013391323	1.133283062	-0.166893636	4.255309059	-1.231641311	0.301767973	0.656282514	-1.543925314	0.160162023	-1.784405329	1.234585616	1.629702311	-2.235054325	0.640457242	-0.283652091	-3.035365874	-3.889470839	-0.587703921	0.354153672	-1.397444162	2.90519079	1.195282832	-3.052664869	2.403696156	-0.589284032
B48A	-0.067525804	0.299317534	1.562972052	0.924683499	0.524145546	-1.368769486	7.537702186	0.057627979	-1.542089335	2.632472346	-2.243932178	-3.19554194	-0.986847948	0.508574198	-3.353146016	0.62118091	0.872033314	0.895461594	1.790394281	1.299166693	4.077404955	0.924334762	1.701564722	1.911028721	2.19910588	3.107204389	-0.280223099	3.113890527	2.263773249	-2.683204001	1.677437371	2.432671498	0.502888736	1.407773917	2.171087218	-3.06344196367	-1.693484072	0.686286886	1.342805253	2.972405336	-5.097109527	0.024711941	0.599936081	-2.533892662	1.881882214	2.416842179	-3.135082053	2.73317173	0.580706655
B48B	-1.619250553	0.976127929	2.457307363	1.371463774	1.194903551	-2.296521556	6.298977954	-1.094259515	-1.329225413	2.765316898	-1.915216117	-3.473871532	-1.800527619	0.127736835	-5.652961034	0.856371243	0.487288487	0.858061833	2.159711738	1.089010384	3.80301666	-0.039780307	1.83870185	1.945021374	2.862852235	4.333061246	-0.158562748	3.710200226	2.066573039	0.100806927	1.990535375	1.948323167	0.361222568	1.046927636	2.562890486	-2.96833842318	-0.765229493	0.831694449	1.082759242	2.619891652	-1.759050307	0.367982927	0.505155948	-3.668335301	1.516511613	2.923821226	-2.299300708	2.610422779	0.663155338
P50	-2.414498563	0.747440972	0.051810703	0.706317312	-2.196485513	-2.658583181	9.362118922	-5.57513132	-2.908906773	2.482720458	-1.206493954	0.730967743	-0.491552677	0.960758246	-1.309193818	-2.46595462	-4.057717578	1.639594229	2.93210589	1.743899863	-1.00225744836	1.115656177	0.543924204	0.806994039	2.330565294	0.63546540411	-0.165595506	3.464586771	1.084076954	-4.713003557	-3.640049466	0.068299587	0.332278789	-1.396039868	1.993178666	2.263954765	-0.686420907	0.867426563	1.242532233	3.239752871	-4.287593574	0.899764914	1.378360821	-1.6497102	1.168924401	2.333563963	-1.969937164	1.917012128	-1.662238997
P51	-4.908945237	-0.037661735	2.549600025	-0.404159912	-0.495874131	-1.589201983	5.149336729	-4.80332245	-0.131164525	2.052570763	-1.793546157	-1.530712111	-2.225724231	-0.31329913	2.176005747	-0.005576088	2.193777193	0.474586454	1.563224367	1.738210087	-3.13868012	-1.000173268	1.594177784	1.193294096	2.068474452	1.723784162	-0.988946497	2.966451252	1.678523161	0.026612004	0.547560833	0.648727618	2.117548888	1.425245752	2.606050438	0.709693766	-5.101219563	1.123808571	1.599337601	4.022761903	-1.248653494	0.671001664	0.357201916	-2.990166317	2.159988238	2.511212606	-2.588020088	1.223639466	1.440039188
[truncated: 2,058 more columns]
