# Supplementary material for: Proteomics on malignant pleural effusions reveals ERα loss in metastatic breast cancer associates with SGK1–NDRG1 deregulation
Source: Mol Oncol. 2023 Nov 2;18(1):156–69. doi: 10.1002/1878-0261.13540 (PMC10766196; doi:10.1002/1878-0261.13540)
Supplement: Supplementary file 7 — Table S3. Phospho‐proteomics data. Missing‐forest imputated data on all phospho‐proteomics samples (noncentred) used in this study, for ERα‐C (converted) and ERα‐P (positive) pleural effusions. [file MOL2-18-156-s007.csv]

	Q9C0B5-S554	P49327-T2204	P67809-S174	P49916-S242	Q8TE68-S182	Q9C0C2-S1385	P54259-S101	Q8TBZ3-S434	Q7Z460-S600	Q96D71-S540	O94875-S278	O95049-S346	O14639-S352	O95292-S158	P31629-S2301	Q9P2E9-S615	Q9HCJ0-S568	P46100-S1527	Q96PK6-S618	Q8N1G0-S242	Q6ZRV2-S523	Q3YEC7-T599	O95873-S112	Q96T23-T1305	Q9NQW6-S323	Q9C0C2-S920	Q9UHI6-S703	A0FGR8-S743	Q09666-S793	Q8IXT5-S280	O75131-S243	Q70CQ2-S3358	Q6UB98-S630	Q96T58-S2120, S2124,	Q92614-S145	Q4G0J3-T338	Q9Y6X4-S399	Q9NYF8-S397	Q9NVR2-S231	Q8N5G2-S244	Q8NEY8-T204	Q8WXE0-S403	Q8WXE0-S406	O15021-S2520	Q5BKZ1-S270	P08727-S395	Q01831-S884	O15417-S1127	O15417-S1127, S1136,
B48A	3.916172586	2.66395929	-3.088902219	0.344231323	-0.430098205	0.001334907	-0.446724094	-4.799769665	-3.18610884717	-1.970700091	-0.512632524	0.335930314	-1.567290625	0.286415251	-2.606312767	-1.891317797	0.002732965	-2.165298078	-1.474232524	0.101928728	2.079238771	1.455280966	-1.201479564	-2.204087975	0.364918671	-0.192560006	0.406158445	-0.958219215	-1.346192737	-0.747727247	-1.970197019	-0.760945587	-1.490431615	-0.798661971	-0.695157108	-1.609047877	-1.09447098903	-1.48464692	-2.132020038	-0.587742611	-2.18016841526	-1.488157382	-1.417947491	-1.850567816	-1.575792872	1.209710097	0.645236041	0.344768644	-1.50095461106
P34	4.54062677	0.332797666	-2.231281427	1.634093615	-0.445762555	1.204805376	-1.290541639	-4.796068757	-2.353796248	-2.26088370318	3.895445939	-1.445833048	-1.55997251095	-1.783379172	-2.69143629458	-1.959993676	-2.135783625	-0.635826998	1.082593633	-0.908667683	-0.770285984	-1.947031738	-2.157619095	-1.959703349	0.48195683	-0.460846494	1.368013374	-1.530100818	-2.06189237344	-1.366296254	-2.020281767	-1.14251620946	-1.9374625756	0.865679803	-0.65912780439	-2.396346299	-2.940467442	-0.145899342	-0.470439511	-0.634865272	-1.497979527	-0.778747524	-0.75646624	-1.1541894344	-2.351731862	-2.614165768	-0.30259964	-1.621222818	-0.916001899
B48B	2.256895037	2.250490633	-3.1834867	-0.604123142	-1.382717927	-0.70978394187	-0.013784718	-4.469840804	-3.16860334231	0.197237804	-3.865747838	-0.186981745	-0.587799349	-0.384131965	-1.940411008	-1.533218606	-1.750625726	-1.130060811	-3.145288784	1.139139891	1.821454528	0.052362588	0.034284279	-1.126713215	0.132253572	-0.48453209	1.365518989	-1.128640351	-0.967851976	-1.000427316	-0.740436858	-0.629864022	-1.960276044	-0.576941389	-2.008650022	-2.068818755	-2.81454128	-1.377485226	-1.628114292	-0.187470752	-2.131110803	-0.867274239	-0.845339595	-1.075438415	-1.75859479	-1.498118936	0.443467318	0.674498877	-0.229505472
P51	4.022137159	0.397477076	-2.824592525	-0.178031209	-0.088828936	-0.825726807	-1.264984715	-3.84927689	-3.610751808	-1.221952501	-0.871624667219999	2.32855448	-1.66305821735	1.713649782	-2.680664874	-2.078146271	-1.196159	-1.50305433675	-2.196839532	-0.764608416	2.466578119	-1.471814994	-1.67396215986	-1.258804099	-1.50603422	-1.767599344	-1.648489311	-0.976723915	-2.145291982	-2.497082667	-1.734150648	-2.005132916	-3.463954922	-2.778533823	-2.160596656	-1.791112956	0.237970113	-0.410297817	-1.68402923171	-1.752132235	-1.265323009	0.854715866	0.871884097	-1.677699705	-1.868459636	-0.105438233	0.380799603	-1.442253506	-2.374563451
B47	2.442487384	-0.372327785	-2.63929467052	-0.561597906	-1.560432637	-2.639316642	-3.48233661	-3.8042411935	-3.12121548858	-5.203506208	-2.665411588	0.970757344	-1.67379361144	-0.270759198	-3.10286653828	-1.81355053371	-1.90489189621	-1.48380196259	2.052321459	-0.55553546396	1.614518765	-0.53189840022	-1.66367006679	-1.76362848609	-1.0875789926	-1.390609533	-0.726983739	-2.831776837	-3.400619602	-2.0344550675	-1.398095958	-1.36120727315	-1.98232404678	-1.46670805164	-2.948912323	-2.024978369	-0.996354527	-1.32962687748	-1.66043649593	-1.834962796	-1.95369454796	-1.136572317	-0.800424462	-1.502913138	-1.72269186721	-0.645566259	-1.166338312	-1.314942527	-1.6110084441
P36	2.508477884	2.085920437	-3.250915995	-0.314376201	-0.810862084	-2.869523638	-0.791799464	-4.585407129	-3.87107467	-1.393438402	-0.86427334466	2.283783332	-1.66887938163	-1.295167205	-2.600845784	-1.131894865	-2.649319447	-1.77275278672	1.67578578	-0.715042516	2.059789234	-1.123496769	-1.61913298149	-1.523362643	-4.371829905	-1.333536601	-1.791087032	-0.777826431	-2.949185259	-1.78571049243	-1.166101774	-2.079386013	-1.090027298	-1.990934605	0.972010676	-2.942688471	-0.301891937	-1.714502171	-2.528270697	-0.180946916	-2.05469350852	-0.459553611	-2.12511749	-0.634750966	-2.900151997	-1.738094407	1.950465801	-2.655505706	-1.236624724
P39	4.717132251	-0.791973938	-1.756963315	-1.231351382	1.07118791	-1.247841176	-1.648343296	-2.228987913	-1.997770545	-2.716919163	-0.90290285	1.277366988	-0.733566494	0.060774298	-3.00548132	-1.943394983	-1.86611838294	-1.553328486	0.284677968	-0.49717488	3.866383703	-1.639468565	-0.875539231	-0.648734852	-1.538903429	-0.533367868	-1.29214205434	-2.863997455	-1.962269669	-2.24492303231	-0.495673564	-1.028819728	-2.349505491	-3.53292585	-0.052970071	-1.724104479	0.368446043	-0.636801248	-1.79828682725	-2.035323937	-1.655851474	-1.188497777	-1.190083292	-0.217281488	-1.133668305	0.303857051	-2.896200994	-1.56054484515	-1.93379983655
P40	3.252739429	-0.145562494	-3.406480875	-0.407953387	-2.191826587	-1.646865723	-1.922408172	-4.159252968	-3.265049694	0.157242631	-0.80323425837	0.943154448	-0.973871558	0.470837405	-2.73528359343	-4.127781028	-1.216462827	-2.977427344	-0.250076999	0.581589815	0.629570353	-0.01484831	-3.003752773	-1.791484998	-1.728217039	-0.896900446	0.136478638	-1.43739326	-2.243942025	-1.968340021	-0.752821332	-1.041630723	-3.585395284	-1.46822035048	0.398128785	-1.711034472	-0.941768877	-1.289748456	-3.043593796	-0.873307573	-2.128729162	-1.670051499	-1.708942855	-0.886229188	-2.465602161	-1.007772957	0.12625385	-0.175441219	-2.789434206
P41	3.857010693	-0.640225942	-2.649874625	0.079132825	-0.928907214	-0.649931705	-2.144967664	-2.791368881	-2.679959037	-1.070479992	-1.6525605	2.208466287	-1.915773738	-0.973284603	-2.76420607083	-1.610936562	-1.705077191	-0.78867614	-0.610236280010001	-0.676696504	-0.342077972	-0.83846259	-3.568014725	-2.028289854	-2.899508275	-0.887393602	-2.070517408	-1.66507715682	-2.345202422	-2.569470313	-0.196006434	-1.600640585	-1.405929642	-2.201178255	-1.643296329	-1.543420788	0.103214676	-0.937870163	-2.229370939	-1.87528797856	-1.322075079	-1.231577584	-1.32563701	-1.31508194199	-1.929674848	-0.182813046	-0.575333849	-1.12403281875	-1.88403257586
P42	4.2197518	0.370088528	-2.120109393	-0.762366834	-1.343611355	-1.179092866	-1.51183037	-5.110776447	-2.786923631	-3.111404405	-0.99994442087	1.393307117	-1.582512809	1.920969611	-4.227564647	-4.182451994	-2.375917229	-1.71803250229	-1.310206575	-1.571100998	3.335364493	-0.67365562221	-1.69150591553	-2.459739288	-0.753315974	-1.817753033	-2.078791276	-2.231293441	-1.697404694	-0.523767495	-0.815619738	-1.76901864	-1.632834493	-1.188134705	2.067294602	-1.896646505	-1.894445721	-1.722072446	-1.57069669	-0.597867247	-2.385199948	0.922793489	0.885978507	-0.617461571	-2.592122204	-1.945508336	-3.286370614	-1.411972646	-4.469458498
P44	5.069902117	0.5677184	-2.829581963	0.528728689	-1.655195337	-0.348701034	-1.360415521	-2.60616901	-2.704896481	-2.289877023	-4.100602419	2.019117066	-3.334378359	-1.245549791	-1.269975835	-1.296535092	-1.434236189	-1.793291505	0.427387786	0.063733561	2.452186944	-1.007648282	-1.97288852	-0.263220056	0.771540601	-1.068148251	-1.781287823	-0.021012667	-4.108509178	-1.27943196	-1.10171389	-1.109200864	-1.943826184	-0.765196038	-0.686847654	-1.871155315	-4.197689675	-0.761582073	-1.62496916378	-1.526136663	-2.207583433	-0.261282033	-0.24236218	-1.05007341369	-0.226533222	-1.633883669	-0.60618394041	-2.828454046	-1.626164515
P45A	4.707265016	3.811735655	-2.63816673128	0.14275279698	-0.976764189	-0.513263064	-0.763428218	-2.933217831	-3.155588287	-2.115718941	-0.392752477	0.855028484	-2.104198736	-1.562760329	-1.349209419	-1.96034204824	-2.10138904	-1.414403175	-0.62938278729	-0.111780388	1.138262799	0.631568585	-1.330414623	-2.856679157	-0.86244708014	-0.162656397	-1.54578955073	-3.876810008	-1.405959435	-2.798855371	0.536142522	-1.827781762	-1.302059136	-1.73304770907	-1.809459654	-1.65115688427	2.391777068	-1.819382948	-2.080118754	-1.90174632703	-1.82977530104	-0.894375046	-0.901292244	-2.302392027	-1.22692530028	-1.839572729	-1.37416415	-1.18626536881	-2.10231095417
P45B	4.872846677	2.776963016	-2.41785651	0.218812672	-1.197855856	0.278518976	-2.293080441	-2.596746441	-2.92927643	-2.478030144	-1.156232607	1.590545785	-2.542074397	-1.367067471	-1.568976965	-1.821818412	-1.146683991	-2.086097725	-0.79500908	-0.046859451	1.397909758	-1.823323303	-1.771752862	-0.773901116	0.936518187	-1.186327759	-2.879314922	-1.62623332669	-2.079897041	-3.131573282	0.157054073	-1.915539943	-1.167672285	-1.974914974	-0.83107952584	-1.360706643	0.914524529	-1.669935008	-1.816501114	-1.77576896045	-1.317568635	-0.383659821	-0.405154428	-1.996170606	-0.009789757	0.156123651	0.367174893	-1.33238197257	-3.26519441
C13	5.02891365	-0.313433773	-3.912721902	-0.856637234	-0.5611621577	1.489292139	-3.379607705	-4.00126507643	-3.10300235062	-5.650670955	1.139763348	3.379908504	0.124821972	0.781105969	-2.73827229379	-3.646167555	-1.66357534193	-2.961823192	-3.175070009	-1.141435407	2.066225084	1.104562902	-1.372252319	-1.386560728	-1.955490035	1.781258246	-0.283850163	-1.012858128	0.210371366	-2.970504168	-2.449330328	-0.747563892	-2.690436293	-2.513668256	1.032281122	-1.789296542	-0.6387652728	-0.717317167	-1.793331506	-3.910781917	-2.607145186	-2.086046118	-1.925473158	-1.145405432	-2.187683153	0.246123984	-0.391350827	-1.055871975	-1.878562741
P37	3.522401749	-0.534003974	-2.63159063508	-0.10056717682	-0.860437077039999	-2.719636631	-1.89568907345	-3.80017886128	-3.04181550867	-2.49944793037	1.418858321	0.127798141	-1.59538344156	-0.323155252	-3.941589021	-1.6838380971	-1.81640821932	-0.976035271	-0.14591305509	-0.46840320483	-1.124269859	-0.263326497	-1.6602986612	-2.970193834	-0.548411139	-0.937254578	-1.11459542597	-2.671128705	-1.271677403	-2.09439371043	-1.2661115885	-1.44850404603	-1.86955864649	-1.296663675	-0.55477255199	-1.77937176604	-0.89964224129	-1.38493465323	-1.61403106534	-1.70289966008	-1.93124914495	-1.0604444303	-0.82500875483	-1.24810292145	-1.58788562772	-1.135223249	-1.125698105	-1.26623290302	-0.815036218
C15	4.151655719	-0.746574132	-2.8633519214	0.03542847133	-0.066648123	-0.356128769	-1.11380525	-4.06818635986	-3.06691592337	-0.716654592	-0.970125484	0.189074655	-0.491895504	0.352735813	-3.360690377	-0.189574191	-1.479884378	-2.482371997	-2.001596781	-3.24032076	2.242820515	0.475490465	-2.613866616	-2.633513361	0.449518474	0.092195989	-2.893452402	0.293277197	-2.859772547	-2.208397554	-0.721285705	-1.05529043	-1.456258831	-1.369702802	-0.16069934	-1.10167752	1.902209412	-2.732219225	-2.263978893	-2.603557123	-2.15976401516	-1.673001889	-1.600755564	-1.176108416	-2.364743925	1.142090797	0.39959508	-0.26702269	-0.521423851
P38	4.081524034	-0.722646623	-1.508554889	-0.445444768	0.12683909	-0.917482465	-0.806398354	-2.99801512	-3.576107282	-1.329075132	-0.61927555	1.398328802	-0.756549565	-1.019799755	-2.86624167621	-0.273319902	-2.671778257	-2.361585899	-2.279924874	-0.016301828	2.340049528	-0.147353682	-1.762284592	0.382600912	-0.858143298	-1.165719601	-2.468452312	-1.14750883505	-2.06724079545	-2.675443402	-2.086096668	-1.30861538039	-1.60785299	0.102282819	1.161732515	-0.506949889	-2.163754909	-0.67498028	0.133131271	-1.85371231494	-1.039407589	-1.228844158	-1.200167335	-1.29255590811	0.727716927	-0.103174779	0.686817075	-1.07202473741	-1.65994862135
C6A	3.682849958	0.192837159	-2.16239153	1.263676151	0.060796965	-0.521712651	-3.043944939	-3.89228441023	-3.563893963	-2.398267649	0.451374121	1.407554183	-2.492321831	-0.404062611	-3.880510491	-1.168327927	-2.647217958	-2.470895844	-0.216756744	-1.203329033	2.289923114	-0.920380607	-1.361028325	-2.302092744	-1.535088044	-0.058395617	-0.01169514	-1.716165599	-1.433632102	-1.89279918162	-1.946727692	-0.873139026	-2.500046854	-1.467335393	1.750304755	-0.914285619	-0.408171879	-3.552182144	-1.83945859575	-1.496089234	-1.532468694	-0.69955773962	-0.64713072805	0.105733638	-1.53657144117	0.979504152	-2.922835124	-1.774870797	-1.354447052
C8	5.841540737	0.552963037	-2.856202599	2.248173198	0.151658024	0.031787535	-1.484690132	-3.9715463	-3.921238112	-3.585622052	-0.765991981	1.912441216	-1.478205047	1.013601117	-2.260160823	-1.038372817	-1.484598676	-0.007880786	-1.799584321	-0.496398874	3.130133656	-1.776570346	-0.720277496	-2.641015591	-1.659696704	1.881363895	1.095549517	-0.236636651	0.312837547	-1.219226048	-1.27709128738	-0.272391731	-2.612012057	-0.517285438	0.544506875	-1.73131047	-1.29396579085	-2.00634594	-1.292599303	-1.51732116365	-1.962925506	-0.277241618	-0.315594703	-1.36438117	-1.541138586	0.13677529	-0.02961639817	-2.334429114	-0.878871739
C9	4.621786833	2.499483399	-3.268285697	-0.109619824	0.758413395	-0.39408129	-1.401927314	-4.86908155	-2.899308629	-1.292845005	-0.76675931347	1.455592848	-2.6560841	0.859403016	-2.64244813612	-0.454704481	-2.699798187	-1.280953794	0.991863612	-1.265510482	6.42127133	-1.076687119	-1.867126179	-1.674773566	1.309908715	-0.958340522	-0.347892315	1.510956042	-2.92251263	-1.692982949	0.606549771	-1.421268556	-2.213940988	-0.432421127	-0.654036464	-2.71107231	-2.562436859	-2.277799016	-2.308809692	-1.192478198	-2.465673783	0.191471352	0.23455858	-0.773873056	-2.941907913	0.139628483	2.070995311	-3.492235597	-1.949634167
C10	3.930502266	-0.489200458	-2.63749489253	0.07240202361	-0.439378479	0.820936242	1.267683004	-3.342212113	-3.283438062	-2.14355922203	1.94064957	1.874024673	-1.4447447188	-0.328613987	-4.564756043	-2.546101543	-2.233938535	-0.892850761	0.079997952	0.7291339	1.996765927	1.677597633	-0.732266495	-0.873928537	-3.035538604	1.518240433	-1.01002865547	-0.264129359	-3.455263983	-2.27186561338	-3.359682826	-2.372579049	0.481382242	-1.50200282417	0.324184783	-1.70327378575	-0.58487409874	-1.47977525183	-0.888062003	-2.896086126	-2.584515564	-1.191156249	-1.172253126	-1.44555684	-1.23005559892	0.400445375	1.480089973	-1.38152011217	-1.79503567875
C1	4.426094869	6.147656587	-2.72969130205	0.21802119667	-1.321391302	0.515773202	0.452010389	-4.917950025	-3.067296029	-2.336805378	-2.343593468	1.436423264	-1.39421531869	-1.693458687	-3.265592223	-1.74974050267	-2.061394495	-0.441761975	-0.68881365128	0.20056347	0.407941642	1.844135378	-1.130279904	-2.281727965	1.281435191	-0.266094362	0.603043782	1.118710687	-2.89161909	-2.00532078635	-1.212290518	-0.788660878	-1.82777068626	-1.29129578423	-3.446986298	-1.76074515198	-1.17945465403	-1.306534919	-0.714956738	-1.63222810886	-3.403320007	-0.711834296	-0.817088984	-1.24236340431	-1.71116551095	0.862367392	-0.269457801	-1.391726806	-1.042022098
[truncated: 3,457 more columns]
